# Supplementary material for: Optimizing the fermentation parameters in the Lactic Acid Fermentation of Legume-based Beverages– a statistically based fermentation
Source: Microb Cell Fact. 2024 Sep 19;23:253. doi: 10.1186/s12934-024-02522-x (PMC11411822; doi:10.1186/s12934-024-02522-x)
Supplement: Supplementary file 2 — Supplementary Material 2 [file 12934_2024_2522_MOESM2_ESM.xlsx]

## Sheet: L628 lupine
	Table S8: Amino acid concentrations in the bioreactor experiments with L628 in lupine
	time	hours	hours	Valin			Alanin			Arginin			Asparagin			Glutamin			Glutaminsäure			Glycin			Isoleucin			Methionin			Prolin			Serin			Threonin			Tryptophan			Tyrosin			Asparaginsäure			Leucin
		average	st. dev.	average	st. dev.	CV	average	st. dev.	CV	average	st. dev.	CV	average	st. dev.	CV	average	st. dev.	CV	average	st. dev.	CV	average	st. dev.	CV	average	st. dev.	CV	average	st. dev.	CV	average	st. dev.	CV	average	st. dev.	CV	average	st. dev.	CV	average	st. dev.	CV	average	st. dev.	CV	average	st. dev.	CV	average
	vor Inok.	-0.1	0.0360041	360.352	17.9102	0.0497021	677.892	29.5914	0.0436521	939.773	75.6728	0.0805224	5555.39	282.155	0.0507894	58.674	4.50844	0.0768387	19.1483	1.42174	0.0742493	207.563	19.4483	0.0936982	161.512	23.6395	0.146363	72.1269	4.84285	0.0671435	475.971	23.0666	0.0484622	453.523	33.6828	0.0742692	211.186	13.0046	0.0615791	168.9	8.63594	0.0511305	136.637	21.9007	0.160284	228.644	13.2282	0.0578548	445.047
	0 h (nach Inok.)	0.0416667	0.0288675	354.324	14.6611	0.0413778	667.467	16.5364	0.0247749	935.108	65.7017	0.0702611	5408.17	137.439	0.0254133	56.4891	4.66714	0.0826202	21.4416	1.17504	0.0548019	202.626	16.7745	0.0827854	158.306	20.2292	0.127785	70.666	7.39244	0.104611	466.639	21.9873	0.0471184	442.717	30.8124	0.0695984	209.218	12.3877	0.0592098	166.172	12.3736	0.0744624	130.418	20.2518	0.155284	229.053	17.3778	0.0758682	412.358
	1 h	1.04167	0.0775791	363.058	16.541	0.0455603	678.359	20.1256	0.029668	926.492	59.6335	0.0643648	5478.01	193.993	0.035413	56.8969	3.93762	0.0692063	22.7822	1.10633	0.0485609	203.25	12.1583	0.0598192	160.234	23.1615	0.144548	73.6284	7.18564	0.0975934	482.92	23.7839	0.0492501	451.701	37.8445	0.0837821	208.404	12.2906	0.0589748	170.984	12.9495	0.0757354	130.856	18.9563	0.144863	233.114	9.94984	0.0426823	408.856
	2 h	2.05	0.0990697	358.996	7.17887	0.0199971	675.07	23.9455	0.0354712	930.492	76.4185	0.0821269	5546.59	231.204	0.041684	52.451	3.03308	0.057827	24.4446	0.767259	0.0313876	203.928	12.2474	0.0600576	149.373	11.0664	0.0740859	71.7772	5.12069	0.0713414	474.085	14.7948	0.031207	435.689	12.1419	0.0278683	207.07	9.63363	0.0465235	169.924	9.46634	0.0557091	125.625	21.3717	0.170123	229.207	10.7961	0.0471021	418.051
	3 h	3.0875	0.127929	362.768	15.6958	0.0432669	670.989	19.8699	0.0296129	900.186	72.1479	0.0801478	5433.96	173.859	0.0319949	38.223	5.062	0.132433	32.4556	2.9565	0.0910936	202.557	10.5427	0.0520479	163.607	21.7816	0.133133	69.618	5.84045	0.0838928	480.461	26.6382	0.0554431	458.923	38.1069	0.0830353	209.787	11.714	0.0558375	171.623	10.1092	0.0589038	125.284	20.0867	0.160329	239.932	18.0792	0.0753514	417.386
	4 h	4.05	0.0720082	355.774	8.26788	0.0232391	676.927	27.9492	0.0412883	911.962	98.5517	0.108066	5378.68	47.7626	0.00887998	17.4985	2.59267	0.148165	44.0204	1.6388	0.0372281	201.494	12.4458	0.0617677	144.391	10.9125	0.0755756	68.503	4.67471	0.0682409	475.513	12.1631	0.0255789	442.801	14.8029	0.0334301	202.762	10.1036	0.0498299	170.677	7.96971	0.0466947	120.524	17.7345	0.147144	240.342	5.3888	0.0224214	406.481
	5 h	5.05417	0.118145	345.736	13.0323	0.0376942	702.8	47.9019	0.0681586	953.768	112.044	0.117475	5520.85	363.685	0.0658747	4.25375	0.482288	0.113379	53.9091	2.94296	0.0545911	192.154	15.2264	0.0792407	158.04	19.1775	0.121346	64.5024	5.80669	0.0900229	464.563	20.2869	0.0436688	440.194	31.5655	0.0717082	186.947	11.5631	0.0618525	164.677	11.6442	0.0707091	115.805	21.7124	0.187491	234.71	8.16971	0.0348077	398.914
	6 h	6.0625	0.11577	348.747	11.3467	0.0325356	685.793	20.3518	0.0296763	915.19	49.4399	0.0540214	5365.64	285.862	0.0532765	1.614	0.500638	0.310185	60.5569	4.07107	0.0672272	190.286	12.6628	0.0665463	150.287	23.7324	0.157914	61.7365	6.06381	0.0982208	465.069	22.0593	0.0474323	422.625	23.697	0.056071	178.668	6.91723	0.0387156	170.588	10.815	0.0633983	113.718	22.8306	0.200765	229.635	10.7629	0.0468697	395.233
	7 h	7.15833	0.100462	340.559	11.8249	0.0347221	692.488	31.464	0.0454361	906.417	83.6315	0.0922661	5468.71	350.098	0.0640183	1.7185	0.26915	0.156619	61.9936	4.88832	0.0788519	185.963	11.7254	0.0630524	145.099	17.7748	0.122501	57.5216	3.60876	0.0627374	453.942	26.8383	0.0591227	413.779	24.8803	0.0601294	165.862	9.85916	0.059442	165.69	8.76624	0.0529075	107.963	18.976	0.175765	211.301	10.6196	0.0502581	393.517
	8 h	8.07917	0.150539	346.925	17.5894	0.0507008	671.566	14.2528	0.0212232	877.677	63.9827	0.0729001	5229.22	262.053	0.0501133	3.02425	0.631357	0.208765	66.3864	5.2894	0.079676	194.819	18.7374	0.0961785	148.507	21.1845	0.14265	58.272	5.39084	0.0925117	461.619	30.7698	0.0666562	410.761	22.22	0.0540947	168.092	15.6027	0.092822	167.364	13.0748	0.0781219	111.09	20.5107	0.184632	205.631	13.6074	0.0661741	400.084
	9 h	9.05833	0.12057	347.293	13.268	0.0382041	672.422	30.6187	0.0455349	886.306	65.4602	0.0738573	5338.23	225.413	0.0422261	4.06525	1.00595	0.247451	71.4483	5.31637	0.0744086	190.34	12.3038	0.0646414	157.356	25.6546	0.163035	57.2356	5.34339	0.0933577	460.53	23.5122	0.0510545	415.844	28.9227	0.0695518	160.656	8.53156	0.0531044	167.001	12.7931	0.0766048	105.437	21.5657	0.204535	204.897	26.0444	0.12711	430.23
	10 h	10.0542	0.0896237	353.228	22.5197	0.0637541	675.078	19.2642	0.0285362	884.541	79.8897	0.0903177	5227.63	283.496	0.0542303	5.07062	0.823325	0.162372	76.8251	6.07052	0.0790173	190.282	15.9336	0.0837367	157.088	30.4404	0.193779	59.6624	5.34102	0.0895207	457.075	29.3776	0.064273	411.306	28.3829	0.0690066	156.652	13.8534	0.0884346	164.765	9.76516	0.0592671	106.678	19.3354	0.18125	189.026	13.6792	0.0723668	416.707
	11 h	11.0375	0.0438326	355.11	9.30239	0.0261958	685.134	27.1535	0.0396323	912.339	78.836	0.0864109	5534.13	172.106	0.031099	5.78	0.660189	0.11422	82.2974	5.19866	0.0631692	196.556	8.10037	0.0412116	166.154	20.0927	0.120929	60.8456	6.95551	0.114314	461.19	24.4809	0.053082	416.806	41.9316	0.100602	164.576	7.29766	0.0443422	165.602	9.06752	0.0547549	118.908	20.1186	0.169195	187.506	5.58019	0.02976	416.195
	12 h	11.9333	0.0912871	352.014	18.3883	0.0522374	683.4	22.294	0.0326223	912.127	74.9343	0.0821534	5515.29	257.513	0.0466907	6.58662	0.986136	0.149718	87.5907	8.03472	0.0917302	197.165	13.2305	0.0671036	161.224	26.2126	0.162585	60.8621	7.0808	0.116342	452.702	26.8222	0.059249	410.116	25.6012	0.0624243	158.646	9.47913	0.0597501	162.293	15.1237	0.0931881	123.309	21.9989	0.178405	190.129	12.4657	0.0655647	421.667
	24 h	24.1	0.238436	376.274	4.59955	0.012224	701.908	24.1092	0.0343481	905.058	60.7467	0.0671191	5458.96	155.645	0.0285117	6.867	0.780802	0.113704	142.48	3.74549	0.0262879	216.805	13.9222	0.0642152	192.48	26.6872	0.138649	65.8768	3.8892	0.0590375	454.283	19.7714	0.0435223	385.05	10.0351	0.0260617	172.262	7.45654	0.0432861	151.066	8.55162	0.0566084	139.446	22.6757	0.162614	196.123	13.5328	0.0690018	452.168
	32 h	32.075	0.0687184	378.275	7.59249	0.0200713	704.912	33.9478	0.048159	891.306	59.8887	0.067192	5381.42	355.341	0.0660312	6.74913	0.633547	0.093871	163.937	4.66573	0.0284606	223.795	13.3453	0.0596316	180.949	31.2204	0.172537	68.1985	6.49144	0.0951844	452.168	14.4688	0.0319988	389.912	19.9531	0.0511734	181.216	7.01429	0.0387067	144.522	8.80905	0.0609532	141.695	27.7553	0.195881	207.008	11.6733	0.0563907	459.356
	48 h	48.1708	0.239743	377.226	14.7138	0.0390053	727.886	35.6778	0.0490156	916.314	108.509	0.118419	5447.51	323.687	0.0594192	8.554	1.14669	0.134053	219.837	15.3133	0.0696575	221.143	13.1654	0.0595334	182.906	13.6347	0.0745451	66.1479	5.29386	0.0800306	450.87	27.0856	0.0600741	403.47	29.2942	0.0726057	179.993	11.8102	0.0656148	135.542	10.4044	0.0767615	141.802	24.5466	0.173104	239.84	17.4955	0.0729468	492.092
[truncated: 14 more columns]

## Sheet: L879 faba beans
	Table S8: Amino acid concentrations in the bioreactor experiments with L879 in faba bean
	time	hours	hours	Valin			Alanin			Arginin			Asparagin			Glutamin			Glutaminsäure			Glycin			Isoleucin			Methionin			Prolin			Serin			Threonin			Tryptophan			Tyrosin			Asparaginsäure			Leucin
		average	st. dev.	average	st. dev.	CV	average	st. dev.	CV	average	st. dev.	CV	average	st. dev.	CV	average	st. dev.	CV	average	st. dev.	CV	average	st. dev.	CV	average	st. dev.	CV	average	st. dev.	CV	average	st. dev.	CV	average	st. dev.	CV	average	st. dev.	CV	average	st. dev.	CV	average	st. dev.	CV	average	st. dev.	CV	average
	vor Inok.	-0.1	0.0360041	269.124	11.1964	0.0416033	378.159	10.3563	0.0273862	832.233	5.22016	0.00627247	1234.39	32.2505	0.0261268	89.3512	6.18971	0.0692739	485.175	9.37387	0.0193206	68.7805	3.34449	0.0486255	230.99	10.5687	0.0457539	82.2648	3.60465	0.0438177	226.595	3.24705	0.0143298	307.223	13.0158	0.0423659	145.158	8.14643	0.056121	64.4597	3.52486	0.0546832	307.636	41.1963	0.133912	413.357	17.1238	0.0414263	398.48
	0 h (nach Inok.)	0.0416667	0.0288675	260.872	16.519	0.0633222	362.489	28.0706	0.0774385	868.83	75.772	0.0872116	1231.44	84.6733	0.0687597	84.8263	6.29754	0.0742404	472.391	17.277	0.0365735	65.843	5.51229	0.0837186	225.039	21.0328	0.093463	79.064	6.94702	0.0878658	220.378	8.85858	0.0401972	281.517	19.2545	0.0683953	138.755	11.6209	0.0837508	62.488	6.30163	0.100845	291.85	44.0687	0.150998	400.418	25.0653	0.0625978	393.56
	1 h	1.04167	0.0775791	273.138	5.12531	0.0187646	375.803	5.91082	0.0157285	858.833	43.0303	0.0501033	1242.04	33.8899	0.0272858	87.0934	3.92786	0.0450994	490.553	24.1738	0.0492788	69.3415	3.76842	0.0543459	231.466	8.21699	0.0354998	82.0445	3.2224	0.0392762	227.896	5.30447	0.0232758	288.945	6.52551	0.0225839	146.491	6.08938	0.0415684	66.4501	1.71537	0.0258143	304.531	37.1887	0.122118	419.935	5.8721	0.0139833	396.786
	2 h	2.05	0.0990697	258.147	31.0385	0.120236	355.125	45.5526	0.128272	818.07	89.6203	0.109551	1187.19	111.48	0.0939024	73.0064	11.0295	0.151076	462.511	53.3509	0.115351	64.416	7.8654	0.122103	220.878	29.0921	0.131712	75.6848	10.9002	0.144021	216.427	24.3798	0.112646	271.75	35.3774	0.130184	139.392	19.026	0.136493	62.8763	8.89821	0.141519	289.772	34.7612	0.11996	397.853	47.3293	0.118962	379.143
	3 h	3.0875	0.127929	251.358	31.0086	0.123364	347.897	44.817	0.128822	773.058	132.939	0.171965	1124.89	155.342	0.138096	55.5964	7.53035	0.135447	470.9	50.0922	0.106376	62.4326	9.53622	0.152744	207.716	24.8091	0.119438	68.7236	9.74857	0.141852	218.601	26.6335	0.121836	267.498	32.363	0.120984	131.809	16.0154	0.121505	62.0966	8.64796	0.139266	279.903	41.058	0.146686	387.523	44.9889	0.116094	356.302
	4 h	4.05	0.0720082	251.759	33.3767	0.132574	355.718	51.073	0.143577	773.181	107.739	0.139345	1113.54	147.741	0.132677	39.9494	6.68181	0.167257	485.585	59.9582	0.123476	66.1235	9.3155	0.14088	203.624	25.5333	0.125394	66.0961	9.49574	0.143666	220.987	26.9482	0.121945	262.153	33.0131	0.12593	131.647	18.0219	0.136896	63.1406	8.63542	0.136765	277.645	36.4738	0.131369	389.59	47.1848	0.121114	349.355
	5 h	5.05417	0.118145	253.697	10.2755	0.0405029	352.297	11.9675	0.03397	862.295	25.1969	0.0292208	1203.09	13.6488	0.0113448	31.788	2.41381	0.0759348	507.273	8.97927	0.017701	66.851	4.38993	0.0656673	202.9	9.82071	0.0484018	63.3715	3.71425	0.0586107	228.247	2.65954	0.011652	261.188	11.8194	0.0452524	129.817	4.48332	0.0345358	63.7856	1.26368	0.0198113	286.005	32.484	0.113578	390.487	10.9324	0.0279969	362.126
	6 h	6.0625	0.11577	255.953	10.3219	0.0403275	357.035	12.2882	0.0344173	841.533	61.5662	0.0731595	1217.58	69.8047	0.0573305	27.8101	1.52938	0.0549935	517.933	15.6053	0.03013	68.6215	4.20443	0.0612699	206.909	9.34077	0.0451443	62.8725	3.26629	0.051951	231.219	7.7698	0.0336036	269.424	11.3135	0.0419914	131.465	5.56426	0.0423249	65.0456	2.90677	0.0446882	284.674	41.3727	0.145333	397.573	11.1635	0.028079	370.142
	7 h	7.15833	0.100462	253.948	4.07803	0.0160586	346.377	7.36348	0.0212586	846.048	42.7724	0.0505555	1219.42	19.6841	0.0161421	25.2001	1.46359	0.0580787	502.216	14.701	0.0292722	69.1549	2.13199	0.0308292	200.839	7.92142	0.0394416	61.2274	1.65798	0.0270791	226.387	2.04614	0.00903823	259.684	3.53875	0.0136271	128.98	1.49673	0.0116043	62.786	1.15247	0.0183556	277.739	25.9154	0.0933086	383.414	5.10462	0.0133136	364.01
	8 h	8.07917	0.150539	256.893	18.8976	0.0735622	343.649	17.6699	0.0514184	889.134	39.4786	0.0444012	1248.67	34.0778	0.0272913	23.4558	0.757099	0.0322777	512.807	38.0432	0.0741862	71.6326	5.75791	0.0803811	205.778	14.2229	0.0691177	60.5907	4.42455	0.0730235	229.409	18.1929	0.0793032	251.86	16.8492	0.0668991	127.148	8.42759	0.0662816	63.2371	4.59345	0.0726384	279.953	51.5897	0.18428	384.788	24.2307	0.0629715	360.489
	9 h	9.05833	0.12057	261.175	20.3271	0.0778294	351.697	26.3551	0.0749369	843.921	47.7046	0.0565273	1233.99	75.2111	0.0609494	22.7591	0.813561	0.0357466	519.415	57.2675	0.110254	73.4216	6.22921	0.0848416	204.224	13.5326	0.0662635	62.2815	5.01205	0.0804741	233.132	17.2241	0.0738812	256.297	19.1572	0.074746	130.58	9.22906	0.0706773	64.978	4.64808	0.0715332	287.76	60.1563	0.20905	390.004	26.7937	0.0687011	375.168
	10 h	10.0542	0.0896237	261.878	10.8289	0.0413509	350.296	18.9344	0.0540527	921.257	91.0676	0.0988515	1307.43	88.5279	0.0677115	22.0255	1.40672	0.0638676	525.472	20.8217	0.0396248	76.6376	4.95887	0.0647055	212.505	12.0314	0.0566171	62.317	3.47687	0.0557933	231.11	11.6257	0.0503035	254.508	9.71544	0.0381734	130.471	7.42952	0.0569439	64.7028	3.73777	0.0577684	287.888	53.4292	0.18559	391.244	15.0879	0.0385639	373.417
	11 h	11.0375	0.0438326	258.119	14.8263	0.0574398	342.601	17.6078	0.0513946	851.499	22.1558	0.0260197	1211.03	27.3243	0.0225629	20.7617	1.87491	0.0903059	502.283	26.851	0.0534579	75.73	5.76645	0.0761449	202.605	10.2143	0.0504147	58.9256	3.42371	0.0581022	229.678	8.49174	0.0369724	247.104	14.8549	0.0601157	126.608	9.1349	0.0721511	62.188	4.20756	0.0676587	255.294	39.9949	0.156663	380.294	14.3931	0.0378472	356.562
	12 h	11.9333	0.0912871	253.016	11.6205	0.0459278	331.392	12.8931	0.038906	867.004	34.6165	0.0399266	1224.4	13.1344	0.0107272	19.2975	0.759888	0.0393776	496.804	28.5206	0.0574083	73.9555	4.09249	0.0553372	201.153	9.2515	0.0459924	57.5246	2.88757	0.0501971	224.855	8.87106	0.0394525	241.6	11.7539	0.0486502	123.093	5.71908	0.0464614	61.2981	2.83276	0.0462129	255.036	34.4882	0.135229	371.668	11.8688	0.031934	342.135
	24 h	24.1	0.238436	264.634	4.9252	0.0186114	340.454	10.0041	0.0293846	902.671	34.1477	0.0378297	1284.05	48.9408	0.0381145	11.4724	0.734938	0.0640615	510.816	24.365	0.0476982	89.4261	3.96868	0.0443794	212.604	6.25654	0.0294282	59.3671	2.41826	0.040734	228.029	3.2521	0.0142618	238.59	12.6886	0.0531816	124.464	6.37356	0.0512081	58.4783	1.15893	0.0198181	259.472	28.597	0.110212	377.407	11.3963	0.0301962	369.573
	32 h	32.075	0.0687184	276.377	11.2277	0.0406247	355.816	13.506	0.0379579	878.844	45.9793	0.052318	1251.78	50.3678	0.0402369	8.04913	0.794341	0.0986867	529.942	21.3562	0.0402991	97.8111	3.13593	0.032061	214.025	4.67613	0.0218485	62.5894	2.96331	0.0473452	236.256	9.37891	0.0396981	251.165	9.88334	0.03935	124.709	4.50381	0.0361146	58.44	2.14687	0.0367363	264.674	24.1621	0.09129	387.58	19.5937	0.050554	368.595
	48 h	48.1708	0.239743	278.23	8.64892	0.0310855	354.061	15.9394	0.0450189	888.763	39.0905	0.043983	1262.71	48.6051	0.0384928	4.48738	0.916652	0.204274	532.531	14.0614	0.0264048	105.704	3.15843	0.0298801	232.479	12.946	0.0556867	62.09	3.40639	0.0548621	235.971	12.1109	0.0513235	249.418	8.00334	0.032088	126.306	5.1732	0.0409578	58.37	3.25295	0.0557298	263.448	28.6483	0.108744	386.696	14.9486	0.0386572	397.866
[truncated: 11 more columns]
